# Supplementary material for: Abnormal skeletal muscle blood flow, contractile mechanics and fibre morphology in a rat model of obese‐HFpEF
Source: J Physiol. 2021 Jan 4;599(3):981–1001. doi: 10.1113/JP280899 (PMC7898698; doi:10.1113/JP280899)
Supplement: Supplementary file 1 — Statistical Summary Document [file TJP-599-981-s001.xlsx]

## Sheet: Statistical Summary Table
Statistical Summary Document
Manuscript Title:	Abnormal skeletal muscle blood flow, contractile mechanics, and fibre morphology in experimental obese-HFpEF
Authors:	Ever Espino-Gonzalez, Peter G Tickle, Alan P Benson, Graham N Askew, Stuart Egginton, T Scott Bowen
Animal model used, if applicable:	Obese diabetic Zucker fatty/spontaneously hypertensive heart failure F1 hybrid (ZSF1) rats
Underlying hypothesis:	We hypothesized that, compared to lean controls, obese HFpEF rats develops histological, functional and vascular impairments on both limb and diaphragm muscles
Definitions of ‘n’:	For all questions ‘n’ refers to the number of animals sampled
Statistical summary table:
Experimental question number	Finding/ conclusion	Experimental location/variable	Mean value	Standard Deviation	n	P	Units	Data comparisons	Statistical test	Any other variable	Figure/table in which data are presented	Comments
Multiple comparisons for the same question are shown in different rows		e.g. cortex vs cerebellum or genotype	(or other summary statistic)	(SD)	(value)	If P is considered significant against a stated confidence limit, authors may indicate tyhis in bold		e.g. WT vs KO		e.g. subjects’ age or sex		e.g. observation
1: Effects of HFpEF on cardio-metabolic characteristics	HFpEF rats developed obesity.	Body weight	426.25 vs. 529.88	15.41 vs. 29.56	8	<0.001	g	Lean controls vs. obese HFpEF rats	Unpaired two-tailed Student t-tests		Figure 1. Cardio-metabolic characteristics
	HFpEF rats developed hyperglycaemia.	Blood glucose levels	8.38 vs. 19.10	1.69 vs. 3.83	8	<0.001	mmol/L	Lean controls vs. obese HFpEF rats	Unpaired two-tailed Student t-tests
	HFpEF rats developed hypertension.	Mean arterial pressure (carotid artery)	154.26 vs. 172.03	11.28 vs. 12.26	Controls (8) HFpEF (7)	0.012	mmHg	Lean controls vs. obese HFpEF rats	Unpaired two-tailed Student t-tests
	HFpEF rats showed increased RV wall thickness, although thickness of the LV wall and the septum were not different between groups.	Mean thicknesses of the left and right ventricular free walls and the septum	RV: 0.74 vs. 0.82 LV: 2.68 vs. 2.55 Septum: 2.22 vs. 2.16	RV: 0.04 vs. 0.04 LV: 0.51 vs. 0.46 Septum: 0.38 vs. 0.49	4	RV: 0.034 LV: 0.719 Septum: 0.849	mm	Lean controls vs. obese HFpEF rats	Unpaired two-tailed Student t-tests
2: Effects of HFpEF on soleus muscle mass and histology	Obese HFpEF showed atrophy in the soleus muscle, represented as reduced muscle mass and reduced CSA in both Type I Type IIa fibres. HFpEF rats also had a lower numerical and areal composition of Type I fibres , whereas these were higher in Type IIa fibres.	Soleus muscle	Muscle mass: 206.54 vs. 152.50 CSA of Type I fibres: 3921.88 vs. 3009.75 CSA of Type IIa fibres: 3351.43 vs. 2575.69 Numerical % of Type I fibres: 95.49 vs. 87.84 Numerical % of Type IIa fibres: 4.51 vs. 12.16 Area % of Type I fibres: 96.06 vs. 84.06 Area % of Type II fibres: 3.94 vs. 10.74	Muscle mass: 15.48 vs. 12.55 CSA of Type I fibres: 316.51 vs. 298.03 CSA of Type IIa fibres: 422.09 vs. 296.86 Numerical % of Type I fibres: 2.45 vs. 5.32 Numerical % of Type IIa fibres: 2.45 vs. 5.32 Area % of Type I fibres: 2.17 vs. 15.14 Area % of Type II fibres: 2.17 vs. 5.31	8	Muscle mass: <0.001 CSA of Type I fibres: <0.001 CSA of Type IIa fibres: 0.001 Numerical % of Type I fibres: 0.002 Numerical % of Type IIa fibres: 0.002 Area % of Type I fibres: 0.043 Area % of Type II fibres: 0.005	Muscle mass (mg) FCSA (µm2) Percentage (%)	Lean controls vs. obese HFpEF rats	Unpaired two-tailed Student t-tests		Figure 2. Histological features of the soleus muscle
	HFpEF rats had reduced C:F, whereas CD was increased with no changes in CDA. HFpEF rats showed lower LCFR in Type I fibres, although this was unchanged in Type IIa fibres. In contrast, LCD in Type I fibres was increased in HFpEF rats, with no changes in Type IIa fibres.		C:F: 2.37 vs. 1.96 CD: 438.23 vs. 505.50 CDA: 2363.28 vs. 2024.48 LCFR of Type I fibres: 1.78 vs. 1.53 LCFR of Type IIa fibres: 1.43 vs. 1.24 LCD of Type I fibres: 440.41 vs. 510.15 LCD of Type IIa fibres: 423.20 vs. 474.73	C:F: 0.26 vs. 0.13 CD: 57.66 vs. 51.53 CDA: 410.48 vs. 223.24 LCFR of Type I fibres: 0.22 vs. 0.10 LCFR of Type IIa fibres: 0.27 vs. 0.21 LCD of Type I fibres: 59.71 vs. 54.91 LCD of Type IIa fibres: 88.64 vs. 56.17	8	C:F: 0.002 CD: 0.027 CDA: 0.059 LCFR of Type I fibres: 0.011 LCFR of Type IIa fibres: 0.154 LCD of Type I fibres: 0.029 LCD of Type IIa fibres: 0.196	C:F (n/a) CD (mm2) CDA (µm2) LCFR (n/a) LCD (mm2)	Lean controls vs. obese HFpEF rats	Unpaired two-tailed Student t-tests
3: Effects of HFpEF on soleus muscle oxygen tension	There were no significant differences in simulations of muscle PO2 at rest or at maximal rate of oxygen consumption.		PO2 at rest Type I: 27.26 vs. 27.54 Type IIa: 27.12 vs. 27.37 All fibres: 27.25 vs. 27.52 PO2 at maximal rate of oxygen consumption Type I: 18.97 vs. 20.11 Type IIa: 18.00 vs. 19.07 All fibres: 18.92 vs. 20.02	PO2 at rest Type I fibres: 0.33 vs. 0.30 Type IIa: 0.39 vs. 0.31 All fibres: 0.33 vs. 0.29 PO2 at maximal rate of oxygen consumption Type I: 1.38 vs. 1.27 Type IIa: 1.64 vs. 1.36 All fibres: 1.36 vs. 1.24	8	PO2 at rest Type I fibres: 0.099 Type IIa: 0.167 all fibres: 0.102 PO2 at maximal rate of oxygen consumption Type I: 0.109 Type IIa: 0.177 all fibres: 0.115	mmHg	Lean controls vs. obese HFpEF rats	Unpaired two-tailed Student t-tests		Figure 3. Modelling of soleus muscle oxygen tension
4: Effects of HFpEF on soleus muscle function	The soleus of HFpEF rats showed lower absolute twitch force and absolute maximal force, although specific twitch and maximal forces were similar between groups.		Absolute twitch force: 28.79 vs. 20.01 Absolute maximal force: 178.95 vs. 139.37 Specific twitch force: 3.36 vs. 2.86 Specific maximal force: 20.72 vs. 19.98	Absolute twitch force: 3.23 vs. 3.10 Absolute maximal force: 26.18 vs. 17.05 Specific twitch force: 0.50 vs. 0.39 Specific maximal force: 2.28 vs. 2.29	Controls (6) HFpEF (8)	Absolute twitch force: <0.001 Absolute maximal force: 0.005 Specific twitch force: 0.056 Specific maximal force: 0.557	Absolute forces (g) Specific forces (N/cm2)	Lean controls vs. obese HFpEF rats	Unpaired two-tailed Student t-tests		Figure 4. In vitro skeletal muscle function
	Half relaxation time and time to peak tension remained unchanged.		Half relaxation time: 41.68 vs. 46.08 Time to peak tension: 23.10 vs. 22.18	Half relaxation time: 16.33 vs. 16.70 Time to peak tension: 2.25 vs. 2.75	8	Half relaxation time: 0.603 Time to peak tension: 0.474	ms	Lean controls vs. obese HFpEF rats	Unpaired two-tailed Student t-tests
	HFpEF rats showed impairments in shortening velocity and muscle power when measured across different percentages of their maximal force.		Shortening velocity 10%: 0.40 vs. 0.37 20%: 0.29 vs. 0.25 30%: 0.21 vs. 0.18 40%: 0.16 vs. 0.14 50%: 0.13 vs. 0.11 60%: 0.10 vs. 0.08 70%: 0.08 vs. 0.06 80%: 0.06 vs. 0.05 Muscle power 10%: 0.82 vs. 0.67 20%: 1.16 vs. 0.90 30%: 1.29 vs. 0.98 40%: 1.33 vs. 1.00 50%: 1.29 vs. 0.97 60%: 1.20 vs. 0.91 70%: 1.07 vs. 0.81 80%: 0.89 vs. 0.67	Shortening velocity 10%: 0.04 vs. 0.06 20%: 0.04 vs. 0.04 30%: 0.03 vs. 0.03 40%: 0.02 vs. 0.02 50%: 0.02 vs. 0.01 60%: 0.02 vs. 0.01 70%: 0.02 vs. 0.01 80%: 0.02 vs. 0.01 Muscle power 10%: 0.15 vs. 0.11 20%: 0.22 vs. 0.15 30%: 0.23 vs. 0.15 40%: 0.23 vs. 0.14 50%: 0.22 vs. 0.12 60%: 0.22 vs. 0.11 70%: 0.23 vs. 0.10 80%: 0.29 vs. 0.10	Controls (6) HFpEF (7)	Shortening velocity 10%: 0.199 20%: 0.066 30%: 0.025 40%: 0.018 50%: 0.032 60%: 0.101 70%: 0.277 80%: 0.513 Muscle power 10%: 0.078 20%: 0.040 30%: 0.021 40%: 0.016 50%: 0.019 60%: 0.029 70%: 0.068 80%: 0.208	Shortening velocity (Lo/s) Muscle power (W/cm2)	Lean controls vs. obese HFpEF rats	Unpaired two-tailed Student t-tests
5: Effects of HFpEF on EDL mass	Compared to controls, HFpEF rats had lower EDL muscle mass.	EDL muscle	262.88 vs. 194.73	22.47 vs. 15.35	8	<0.001	mg	Lean controls vs. obese HFpEF rats	Unpaired two-tailed Student t-tests		Figure 5. In situ EDL contractile function and femoral artery blood flow
6: Effects of HFpEF on EDL contractile function	Absolute twitch and maximal forces of the EDL muscle were lower in the obese HFpEF rats than in their lean littermates. However, when normalized to muscle mass, these were not significantly affected. In addition, although the fatigue index was similar between groups, after adjustment for maximal force, HFpEF rats tended to be more fatigable.		Absolute twitch force: 57.24 vs. 41.62 Absolute maximal force: 224.64 vs. 151.38 Specific twitch force: 0.22 vs. 0.22 Specific maximal force: 0.82 vs. 0.77 Fatigue index: 0.46 vs. 0.51 Force-matching fatigue: 45.96 vs. 34.35	Absolute twitch force: 13.82 vs. 11.31 Absolute maximal force: 66.36 vs. 45.45 Specific twitch force: 0.05 vs. 0.07 Specific maximal force: 0.23 vs. 0.21 Fatigue index: 0.12 vs. 0.09 Force-matching fatigue: 11.96 vs. 12.08	Twitch forces: Controls (8) HFpEF (8) Maximal forces: Controls (6) HFpEF (8) Fatigue index: Controls (7) HFpEF (8) Force-matching fatigue: Controls (7) HFpEF (4)	Absolute twitch force: 0.016 Absolute maximal force: 0.030 Specific twitch force: 0.968 Specific maximal force: 0.675 Fatigue index: 0.325 Force-matching fatigue: 0.079	Absolute forces (g) Specific forces (g/mg) Fatigue index (%) Force-matching fatigue (n/a)	Lean controls vs. obese HFpEF rats	Student t-tests
7: Effects of HFpEF on femoral artery blood flow and vascular conductance	Femoral artery blood flow at rest was augmented in HFpEF rats, although this was unchanged at the end of stimulation. In contrast, the increase response and the ratio between end‐stimulation and resting blood flow were lower in HFpEF rats. Furthermore, vascular conductance at rest was similar between groups, whereas this was reduced at the end of stimulation in obese rats. Finally, a reduction in…	Femoral artery	Resting blood flow: 1.71 vs. 2.66 Increase in blood flow: 2.59 vs. 0.69 Vascular conductance (after stimulation/rest): 3.22 vs. 1.27	Resting blood flow: 0.33 vs. 0.90 Increase in blood flow: 1.30 vs. 0.37 Vascular conductance (after stimulation/rest): 1.12 vs. 0.15	Controls (6) HFpEF (5)	Resting blood flow: 0.039 Increase in blood flow: 0.012 Vascular conductance (after stimulation/rest): 0.004	Resting blood flow (ml min-1) Increase in blood flow (ml min-1 g-1) Vascular conductance (after stimulation/rest) (n/a)	Lean controls vs. obese HFpEF rats	Unpaired two-tailed Student t-tests
8: Effects of HFpEF on diaphragm histology	Compared to lean controls, HFpEF rats had increased CSA in Type I and Type IIa fibres, whereas CSA of Type IIb/IIx fibres was reduced. HFpEF rats also had a higher numerical percentage of Type I fibres, although this remained unchanged in Type IIa and IIb/IIx fibres. Additionally, HFpEF rats showed a higher area percentage of Type I fibres, whereas this was unchanged in Type IIa fibres and reduce…	Diaphragm	CSA of Type I fibres: 1130.67 vs. 1647.83 CSA of Type IIa fibres: 1352.19 vs. 1709.33 CSA of Type IIb/IIx fibres: 3109.90 vs. 2418.50 Numerical % of Type I fibres: 32.93 vs. 38.38 Numerical % of Type IIa fibres: 34.41 vs. 30.65 Numerical % of Type IIb/IIx fibres: 32.63 vs. 31.00 Area % of Type I fibres: 20.26 vs. 33.12 Area % of Type IIa fibres: 25.38 vs. 27.66 Area % of Type IIb/IIx fibres: 54.3…	CSA of Type I fibres: 30.45 vs. 286.52 CSA of Type IIa fibres: 133.46 vs. 273.24 CSA of Type IIb/IIx fibres: 222.49 vs. 514.36 Numerical % of Type I fibres: 3.46 vs. 2.64 Numerical % of Type IIa fibres: 4.39 vs. 6.67 Numerical % of Type IIb/IIx fibres: 3.43 vs. 6.63 Area % of Type I fibres: 2.37 vs. 3.85 Area % of Type IIa fibres: 3.50 vs. 7.47 Area % of Type IIb/IIx fibres: 3.83 vs. 10.33	8	CSA of Type I fibres: <0.001 CSA of Type IIa fibres: 0.005 CSA of Type IIb/IIx fibres: 0.004 Numerical % of Type I fibres: 0.003 Numerical % of Type IIa fibres: 0.203 Numerical % of Type IIb/IIx fibres: 0.545 Area % of Type I fibres: <0.001 Area % of Type IIa fibres: 0.449 Area % of Type IIb/IIx fibres: 0.002	FCSA (µm2) Percentage (%)	Lean controls vs. obese HFpEF rats	Unpaired two-tailed Student t-tests		Figure 6. Histological features of the diaphragm
	Obese rats showed general and local alterations in capillary distribution. General changes included increased C:F and CD, although CDA remained unchanged. Local changes included increased LCFR in Type I and Type IIa fibres and reduced LCFR in Type IIb/IIx fibres. In contrast, however, HFpEF rats had increased LCD in Type IIb/IIx fibres, with no changes in Type I and Type IIa fibres.		C:F: 1.96 vs. 2.26 CD: 733.42 vs. 822.30 CDA: 1600.57 vs. 1420.58 LCFR of Type I: 0.92 vs. 1.39 LCFR of Type IIa fibres: 1.05 vs. 1.51 LCFR of IIb/IIx fibres: 2.13 vs. 1.78 LCD of Type I: 765.26 vs. 843.27 LCD of Type IIa fibres: 763.78 vs. 842.75 LCD of Type IIb/IIx fibres: 615.85 vs. 700.85	C:F: 0.12 vs. 0.28 CD: 51.94 vs. 104.43 CDA: 371.08 vs. 392.25 LCFR of Type I: 0.08 vs. 0.14 LCFR of Type IIa fibres: 0.04 vs. 0.16 LCFR of IIb/IIx fibres: 0.21 vs. 0.37 LCD of Type I: 60.76 vs. 132.38 LCD of Type IIa fibres: 68.71 vs.119.64 LCD of Type IIb/IIx fibres: 45.69 vs. 97.37	8	C:F: 0.015 CD: 0.049 CDA: 0.362 LCFR of Type I: <0.001 LCFR of Type IIa fibres: <0.001 LCFR of IIb/IIx fibres: 0.040 LCD of Type I: 0.152 LCD of Type IIa fibres: 0.128 LCD of Type IIb/IIx fibres: 0.042	C:F (n/a) CD (mm2) CDA (µm2) LCFR (n/a) LCD (mm2)	Lean controls vs. obese HFpEF rats	Unpaired two-tailed Student t-tests
9: Effects of HFpEF on diaphragm muscle oxygen tension	HFpEF showed higher muscle oxygen tension at rest and at maximal rate of oxygen consumption.		PO2 at rest Type I fibres: 28.09 vs. 28.45 Type IIa: 27.80 vs. 28.35 Type IIb/IIx: 27.26 vs. 28.13 All fibres: 27.55 vs. 28.28 PO2 at maximal rate of oxygen consumption Type I: 22.29 vs. 23.73 Type IIa: 20.52 vs. 22.95 Type IIb/IIx: 17.33 vs. 21.58 All fibres: 19.07 vs. 22.58	PO2 at rest Type I fibres: 0.39 vs. 0.24 Type IIa: 0.52 vs. 0.27 Type IIb/IIx: 0.70 vs. 0.29 All fibres: 0.61 vs. 0.27 PO2 at maximal rate of oxygen consumption Type I: 1.57 vs. 1.06 Type IIa: 2.27 vs. 1.22 Type IIb/IIx: 3.24 vs. 1.39 All fibres: 2.78 vs. 1.26	8	PO2 at rest Type I fibres: 0.043 Type IIa: 0.019 Type IIb/IIx: 0.006 All fibres: 0.009 PO2 at maximal rate of oxygen consumption Type I: 0.045 Type IIa: 0.018 Type IIb/IIx: 0.004 All fibres: 0.006	mmHg	Lean controls vs. obese HFpEF rats	Unpaired two-tailed Student t-tests		Figure 7. Modelling of diaphragm oxygen tension
10: Effects of HFpEF on diaphragm muscle function	Specific twitch and maximal forces of the diaphragm were not different between groups.		Specific twitch force: 7.24 vs. 8.83 Specific maximal force: 23.09 vs. 27.46	Specific twitch force: 2.87 vs. 2.47 Specific maximal force: 6.56 vs. 7.224 vs. 8.83	8	Specific twitch force: 0.254 Specific maximal force: 0.2254 vs. 8.83	N/cm2	Lean controls vs. obese HFpEF rats	Unpaired two-tailed Student t-tests		Figure 8. Functional properties of the diaphragm
	HFpEF rats showed impairments in time to peak tension, although half relaxation time was not significantly affected. There were no differences in maximal shortening velocity or peak power between groups.		Time to peak tension: 16.48 vs. 18.50 Half relaxation time: 19.30 vs. 21.45 Maximal shortening velocity: 8.58 vs. 8.32 Peak power: 212.19 vs. 226.11	Time to peak tension: 1.29 vs. 1.21 Half relaxation time: 3.68 vs. 2.02 Maximal shortening velocity: 1.70 vs. 1.46 Peak power: 54.12 vs. 69.36	Time to peak tension: Controls (8) HFpEF (8) Half relaxation time: Controls (8) HFpEF (8) Maximal shortening velocity: Controls (7) HFpEF (8) Peak power: Controls (7) HFpEF (8)	Time to peak tension: 0.006 Half relaxation time: 0.170 Maximal shortening velocity: 0.756 Peak power: 0.670	Time to peak tension: ms Half relaxation time: ms Maximal shortening velocity: Lo/s Peak power: W/kg	Lean controls vs. obese HFpEF rats	Unpaired two-tailed Student t-tests
	Under work-loop conditions, the frequency-power relationship remained unaltered between groups.		Power Frequency (Hz) 1: 25.74 vs. 24.07 Frequency (Hz) 2: 40.29 vs. 41.99 Frequency (Hz) 5: 51.30 vs. 47.69 Frequency (Hz) 8: 37.76 vs. 30.09 Frequency (Hz) 10: 24.76 vs. 18.24 Frequency (Hz) 15: 11.66 vs. 2.29	Power Frequency (Hz) 1: 12.15 vs. 6.42 Frequency (Hz) 2: 16.83 vs. 11.80 Frequency (Hz) 5: 22.09 vs. 16.34 Frequency (Hz) 8: 21.93 vs. 17.56 Frequency (Hz) 10: 20.36 vs. 11.28 Frequency (Hz) 15: 21.86 vs. 10.21	8	Power Frequency (Hz) 1: 0.736 Frequency (Hz) 2: 0.818 Frequency (Hz) 5: 0.716 Frequency (Hz) 8: 0.453 Frequency (Hz) 10: 0.442 Frequency (Hz) 15: 0.291	W/kg	Lean controls vs. obese HFpEF rats	Unpaired two-tailed Student t-tests
	Relative fatigue was greater in HFpEF under cycles 6-12.				5	<0.001	n/a	Lean controls vs. obese HFpEF rats	2-way repeated measures ANOVA (Cycle x Group)
